# Supplementary material for: Cannabinoid Therapeutic Effects in Inflammatory Bowel Diseases: A Systematic Review and Meta-Analysis of Randomized Controlled Trials
Source: Biomedicines. 2022 Sep 29;10(10):2439. doi: 10.3390/biomedicines10102439 (PMC9599014; doi:10.3390/biomedicines10102439)
Supplement: Supplementary file 1 [file biomedicines-10-02439-s001.zip]

Archive with 1 entries (1 files):
- biomedicines-1887206-supplementary.pdf
